# Supplementary material for: Enhancing Febuxostat Solubility Through Cocrystal Formation: Role of Substrate Selection and Amide Coformers
Source: Int J Mol Sci. 2025 Mar 26;26(7):3004. doi: 10.3390/ijms26073004 (PMC11988470; doi:10.3390/ijms26073004)
Supplement: Supplementary file 1 [file ijms-26-03004-s001.zip]

Archive with 1 entries (1 files):
- ijms-3495310-supplementary.pdf
